# Supplementary material for: Genomic and Micro-Evolutionary Features of Mammalian 2 orthobornavirus (Variegated Squirrel Bornavirus 1, VSBV-1)
Source: Microorganisms. 2021 May 25;9(6):1141. doi: 10.3390/microorganisms9061141 (PMC8227138; doi:10.3390/microorganisms9061141)
Supplement: Supplementary file 1 [file microorganisms-09-01141-s001.zip]

Archive with 5 entries (4 files):
- microorganisms-1239024-supplementary/microorganisms-1239024 suppl resub/
- microorganisms-1239024-supplementary/microorganisms-1239024 suppl resub/Figure S1.pptx
- microorganisms-1239024-supplementary/microorganisms-1239024 suppl resub/Figure S2.pptx
- microorganisms-1239024-supplementary/microorganisms-1239024 suppl resub/Figure S3.pptx
- microorganisms-1239024-supplementary/microorganisms-1239024 suppl resub/Table S1.pdf
